# Supplementary material for: Somatostatin Receptor Splicing Variant sst5TMD4 Overexpression in Glioblastoma Is Associated with Poor Survival, Increased Aggressiveness Features, and Somatostatin Analogs Resistance
Source: Int J Mol Sci. 2022 Jan 20;23(3):1143. doi: 10.3390/ijms23031143 (PMC8835306; doi:10.3390/ijms23031143)
Supplement: Supplementary file 1 [file ijms-23-01143-s001.zip]

Archive with 1 entries (1 files):
- ijms-1521347-supplementary.pdf
